# Supplementary material for: Leptin reverses hyperglycemia and hyperphagia in insulin deficient diabetic rats by pituitary-independent central nervous system actions
Source: PLoS One. 2017 Nov 30;12(11):e0184805. doi: 10.1371/journal.pone.0184805 (PMC5708697; doi:10.1371/journal.pone.0184805)
Supplement: S2 File — Fig A. Body weight Fig B. Caloric intake Fig C. Caloric intake/Body weight Fig D. Mean arterial pressure (MAP) Fig E. Delta MAP Fig F. Herat rate (HR) Fig G. Delta (HR) Fig H. MAP (day) Fig I. Delta MAP (day) Fig J. MAP (night) Fig K. Delta MAP (night) Fig L. HR (day) Fig M. Delta HR (day) Fig N. HR (night) Fig O. Delta HR (night) Fig P. Blood glucose—diabetes. (XLSX) [file pone.0184805.s002.xlsx]

## Sheet: Hypo-1
Day	Date	Food	H2O drank	Caloric Int.	CI by BW	MAP	DMAP	HR	DHR	Day-MAP	Day-DMAP	Night-MAP	Night-DMAP	Day-HR	Day-DHR	Night-HR	Night-DHR		Insulin	Glucose	Leptin	Body Weight		Insulin(mU/ml)
							89.6667		313		89		91		302.333		322.667
C1	2012-09-14	4	21	17.97	83.1944
C2	2012-09-15	1	19	6.83	31.6204	93		309		92		93		307		312
C3	2012-09-16	6	39	28.23	130.694	91	1.33333	314	1	91	2	92	1	305	2.66667	324	1.33333
C4	2012-09-17	7	21	28.77	133.194	89	-0.666667	315	2	89	0	90	-1	304	1.66667	326	3.33333
C5	2012-09-18	6	19	24.83	114.954	89	-0.666667	310	-3	87	-2	91	0	298	-4.33333	318	-4.66667		0.424	77.5	0.67	216		12.1671
E1	2012-09-19	2	13	9.41	43.972	91	1.33333	326	13	89	0	93	2	306	3.66667	346	23.3333					214
E2	2012-09-20	4	25	18.65	87.9717	93	3.33333	350	37	94	5	93	2	348	45.6667	351	28.3333					212
E3	2012-09-21	5	36	24.12	114.857	92	2.33333	340	27	90	1	93	2	330	27.6667	348	25.3333					210
E4	2012-09-22	5	34	23.78	114.327	92	2.33333	325	12	91	2	92	1	321	18.6667	331	8.33333					208
E5	2012-09-23	4	30	19.5	95.122	92	2.33333	328	15	91	2	93	2	321	18.6667	335	12.3333					205
E6	2012-09-24	4	23	18.31	91.55	92	2.33333	324	11	92	3	92	1	314	11.6667	333	10.3333					200
E7	2012-09-25	1	4	4.28	21.7259	91	1.33333	320	7	91	2	91	0	314	11.6667	327	4.33333		0.042	37.5	5.57	197		1.20523
R1	2012-09-26	1	21	7.17	36.7692	92	2.33333	320	7	88	-1	94	3	296	-6.33333	340	17.3333					195
R2	2012-09-27	2	6	8.22	42.5907	91	1.33333	325	12	92	3	91	0	321	18.6667	328	5.33333					193	Added a second bottle (H2O)
R3	2012-09-28	5	20	21.4	110.309	90	0.333333	320	7	90	1	89	-2	308	5.66667	331	8.33333					194
R4	2012-09-29	6	7	22.79	116.872	89	-0.666667	309	-4	89	0	89	-2	297	-5.33333	322	-0.666667					195
R5	2012-09-30	8	7	29.99	153.01	90	0.333333	319	6	88	-1	92	1	308	5.66667	330	7.33333					196
Avg PC		5	24.5	22.165	102.616	90.5	-4.73695e-15	312	0		0		0		1.89478e-14		-1.89478e-14
Avg E5-7		3	19	14.03	69.4659	91.6667	2	324	11	91.3333	2.33333	92	1	316.333	14	331.667	9
Avg R		4.4	12.2	17.914	91.9102	90.4	0.733333	318.6	5.6		0.4		0		3.66667		7.53333

## Sheet: Hypo-2
Day	Date	Food	H2O drank	Caloric Int.	CI by BW	MAP	DMAP	HR	DHR	Day-MAP	Day-DMAP	Night-MAP	Night-DMAP	Day-HR	Day-DHR	Night-HR	Night-DHR		Insulin	Glucose	Leptin	Body Weight		Insulin(mU/ml)
							78.6667		317		77.6667		80.3333		297		333
C1	2012-09-14	10	35	41.95	190.682	82		305		81		82		288		323
C2	2012-09-15	10	48	44.16	200.727	80		309		79		81		292		326
C3	2012-09-16	9	22	36.14	164.273	79	0.333333	329		78	0.333333	81	0.666667	312		345
C4	2012-09-17	10	60	46.2	210	78	-0.666667	315	-2	77	-0.666667	80	-0.333333	295	-2	334	1
C5	2012-09-18	10	53	45.01	204.591	79	0.333333	319	2	78	0.333333	80	-0.333333	299	2	332	-1		0.785	79	1.65	220		22.5264
E1	2012-09-19	5	38	24.46	112.202	79	0.333333	314	-3	76	-1.66667	83	2.66667	288	-9	340	7					218
E2	2012-09-20	6	54	30.78	142.5	80	1.33333	317	0	79	1.33333	80	-0.333333	305	8	329	-4					216
E3	2012-09-21	4	56	23.92	112.83	82	3.33333	319	2	79	1.33333	83	2.66667	290	-7	332	-1					212
E4	2012-09-22	4	50	22.9	110.096	83	4.33333	323	6	82	4.33333	83	2.66667	305	8	336	3					208
E5	2012-09-23	2	34	12.98	63.9409	83	4.33333	327	10	82	4.33333	84	3.66667	312	15	343	10					203
E6	2012-09-24	4	28	19.16	97.2589	82	3.33333	325	8	81	3.33333	82	1.66667	313	16	337	4					197
E7	2012-09-25	2	20	10.6	55.2083	80	1.33333	319	2	79	1.33333	80	-0.333333	310	13	327	-6		0.043	35.5	5.86	192		1.23393
R1	2012-09-26	1	23	7.51	39.5263	79	0.333333	312	-5	77	-0.666667	80	-0.333333	299	2	323	-10					190
R2	2012-09-27	1	18	6.66	35.4255	78	-0.666667	310	-7	78	0.333333	78	-2.33333	304	7	315	-18					188	Added a second bottle (H2O).
R3	2012-09-28	6	2	21.94	117.957	78	-0.666667	308	-9	77	-0.666667	78	-2.33333	303	6	313	-20					186
R4	2012-09-29	9	0	32.4	170.526	77	-1.66667	316	-1	79	1.33333	78	-2.33333	301	4	324	-9					190
R5	2012-09-30	10	35	41.95	218.49	80	1.33333	316	-1	78	0.333333	77	-3.33333	307	10	325	-8					192
Avg PC		9.75	45.75	42.8775	194.898	79	-4.73695e-15	318	0		-4.73695e-15		4.73695e-15		0		0
Avg E5-7		2.66667	27.3333	14.2467	72.136	81.6667	3	323.667	6.66667	80.6667	3	82	1.66667	311.667	14.6667	335.667	2.66667
Avg R		5.4	15.6	22.092	116.385	78.4	-0.266667	312.4	-4.6		0.133333		-2.13333		5.8		-13

## Sheet: Hypo-3
Day	Date	Food	H2O drank	Caloric Int.	CI by BW	MAP	DMAP	HR	DHR	Day-MAP	Day-DMAP	Night-MAP	Night-DMAP	Day-HR	Day-DHR	Night-HR	Night-DHR		Insulin	Glucose	Leptin	Body Weight		Insulin(mU/ml)
							92.3333		319.667		90.6667		93.3333		297		341.333
C1	2012-09-22	11	26	44.02	195.644	95		339		97		94		320		353
C2	2012-09-23	11	22	43.34	192.622	93		329		92		93		310		349
C3	2012-09-24	12	34	48.98	217.689	92	-0.333333	325	5.33333	91	0.333333	92	-1.33333	306	9	344	2.66667
C4	2012-09-25	13	33	52.41	232.933	92	-0.333333	315	-4.66667	90	-0.666667	94	0.666667	290	-7	341	-0.333333
C5	2012-09-26	11	41	46.57	206.978	93	0.666667	319	-0.666667	91	0.333333	94	0.666667	295	-2	339	-2.33333		0.775	99.5	3.23	225		22.2394
E1	2012-09-27	8	25	33.05	148.206	94	1.66667	314	-5.66667	92	1.33333	96	2.66667	288	-9	338	-3.33333					223
E2	2012-09-28	6	30	26.7	120.814	95	2.66667	322	2.33333	96	5.33333	95	1.66667	318	21	327	-14.3333					221
E3	2012-09-29	5	38	24.46	111.689	96	3.66667	298	-21.6667	96	5.33333	99	5.66667	273	-24	323	-18.3333					219
E4	2012-09-30	6	44	29.08	134.009	98	5.66667	300	-19.6667	96	5.33333	100	6.66667	274	-23	327	-14.3333					217
E5	2012-10-01	4	44	21.88	101.767	98	5.66667	300	-19.6667	97	6.33333	100	6.66667	275	-22	325	-16.3333					215
E6	2012-10-02	5	40	24.8	116.432	99	6.66667	307	-12.6667	98	7.33333	101	7.66667	286	-11	328	-13.3333					213
E7	2012-10-03	4	34	20.18	96.0952	101	8.66667	309	-10.6667	100	9.33333	102	8.66667	283	-14	335	-6.33333		0.305	83.5	6.64	210		8.7523
R1	2012-10-04	4	26	18.82	90.4808	101	8.66667	313	-6.66667	98	7.33333	102	8.66667	288	-9	336	-5.33333					208
R2	2012-10-05	5	40	24.8	118.66	100	7.66667	310	-9.66667	98	7.33333	102	8.66667	288	-9	333	-8.33333					209
R3	2012-10-06	9	27	36.99	174.481	101	8.66667	324	4.33333	99	8.33333	99	5.66667	304	7	344	2.66667					212
R4	2012-10-07	10	19	39.23	183.318	98	5.66667	322	2.33333	97	6.33333	99	5.66667	300	3	344	2.66667					214
R5	2012-10-08	10	10	37.7	174.537	97	4.66667	319	-0.666667	96	5.33333	99	5.66667	301	4	338	-3.33333					216
Avg PC		11.75	32.5	47.825	212.556	92.5	4.73695e-15	322	-1.89478e-14		-4.73695e-15		4.73695e-15		0		1.89478e-14
Avg E5-7		4.33333	39.3333	22.2867	104.765	99.3333	7	305.333	-14.3333	98.3333	7.66667	101	7.66667	281.333	-15.6667	329.333	-12
Avg R		7.6	24.4	31.508	148.295	99.4	7.06667	317.6	-2.06667		6.93333		6.86667		-0.8		-2.33333

## Sheet: Hypo-4
Day	Date	Food	H2O drank	Caloric Int.	CI by BW	MAP	DMAP	HR	DHR	Day-MAP	Day-DMAP	Night-MAP	Night-DMAP	Day-HR	Day-DHR	Night-HR	Night-DHR		Insulin	Glucose	Leptin	Body Weight		Insulin(mU/ml)
							73.3333		320.667		72.6667		74.3333		297.667		343
C1	2012-09-22	8	41	35.77	176.207	74		333		75		74		318		344
C2	2012-09-23	8	40	35.6	175.369	73		326		72		73		300		352
C3	2012-09-24	8	48	36.96	182.069	73	-0.333333	326	5.33333	73	0.333333	74	-0.333333	304	6.33333	349	6
C4	2012-09-25	10	50	44.5	219.212	73	-0.333333	318	-2.66667	72	-0.666667	74	-0.333333	296	-1.66667	340	-3
C5	2012-09-26	8	66	40.02	197.143	74	0.666667	318	-2.66667	73	0.333333	75	0.666667	293	-4.66667	340	-3		0.506	84.5	2.13	203		14.5202
E1	2012-09-27	4	16	17.12	85.6	76	2.66667	315	-5.66667	75	2.33333	76	1.66667	296	-1.66667	333	-10					200
E2	2012-09-28	1	4	4.28	21.7259	75	1.66667	315	-5.66667	74	1.33333	76	1.66667	293	-4.66667	337	-6					197
E3	2012-09-29	4	29	19.33	99.6392	78	4.66667	371	50.3333	79	6.33333	77	2.66667	369	71.3333	374	31					194
E4	2012-09-30	4	30	19.5	102.632	77	3.66667	365	44.3333	76	3.33333	77	2.66667	363	65.3333	368	25					190
E5	2012-10-01	3	30	15.9	85.4839	77	3.66667	352	31.3333	76	3.33333	77	2.66667	344	46.3333	360	17					186
E6	2012-10-02	3	23	14.71	80.3825	78	4.66667	352	31.3333	78	5.33333	79	4.66667	339	41.3333	366	23					183
E7	2012-10-03	1	20	7	39.1061	78	4.66667	344	23.3333	79	6.33333	78	3.66667	332	34.3333	357	14		0.04	27	7.77	179		1.14784
R1	2012-10-04	1	16	6.32	35.9091	77	3.66667	337	16.3333	77	4.33333	77	2.66667	314	16.3333	358	15					176
R2	2012-10-05	1	14	5.98	34.1714	77	3.66667	346	25.3333	76	3.33333	77	2.66667	342	44.3333	351	8					175
R3	2012-10-06	6	19	24.83	141.08	77	3.66667	355	34.3333	78	5.33333	76	1.66667	344	46.3333	365	22					176
R4	2012-10-07	6	4	22.28	125.876	75	1.66667	342	21.3333	75	2.33333	74	-0.333333	334	36.3333	350	7					177
R5	2012-10-08	8	3	29.31	163.743	76	2.66667	340	19.3333	77	4.33333	75	0.666667	333	35.3333	347	4					179
Avg PC		8.5	51	39.27	193.448	73.25	4.73695e-15	322	-1.89478e-14		-4.73695e-15		4.73695e-15		-1.89478e-14		0
Avg E5-7		2.33333	24.3333	12.5367	68.3242	77.6667	4.33333	349.333	28.6667	77.6667	5	78	3.66667	338.333	40.6667	361	18
Avg R		4.4	11.2	17.744	100.156	76.4	3.06667	344	23.3333		3.93333		1.46667		35.7333		11.2

## Sheet: Hypo-5
Day	Date	Food	H2O drank	Caloric Int.	CI by BW	MAP	DMAP	HR	DHR	Day-MAP	Day-DMAP	Night-MAP	Night-DMAP	Day-HR	Day-DHR	Night-HR	Night-DHR		Insulin	Glucose	Leptin	Body Weight		Insulin(mU/ml)
							82.3333		316.667		82		83		304.333		331.667
C1	2012-09-22	9	21	35.97	168.873	83		318		84		82		310		324
C2	2012-09-23	10	23	39.91	187.371	82		320		83		82		303		337
C3	2012-09-24	7	10	26.9	126.291	82	-0.333333	316	-0.666667	82	0	82	-1	303	-1.33333	330	-1.66667
C4	2012-09-25	8	31	34.07	159.953	82	-0.333333	315	-1.66667	82	0	83	0	304	-0.333333	327	-4.66667
C5	2012-09-26	9	41	39.37	184.836	83	0.666667	319	2.33333	82	0	84	1	306	1.66667	338	6.33333		0.213	78	1.1	213		6.11226
E1	2012-09-27	5	10	19.7	93.8095	83	0.666667	328	11.3333	83	1	83	0	311	6.66667	342	10.3333					210
E2	2012-09-28	2	27	11.79	56.4115	83	0.666667	332	15.3333	82	0	83	0	326	21.6667	339	7.33333					209
E3	2012-09-29	4	19	17.63	85.5825	85	2.66667	336	19.3333	85	3	84	1	339	34.6667	333	1.33333					206
E4	2012-09-30	2	5	8.05	39.6552	83	0.666667	324	7.33333	82	0	83	0	313	8.66667	334	2.33333					203
E5	2012-10-01	1	17	6.49	32.7778	82	-0.333333	327	10.3333	83	1	82	-1	321	16.6667	333	1.33333					198
E6	2012-10-02	2	7	8.39	43.2474	82	-0.333333	323	6.33333	80	-2	84	1	308	3.66667	337	5.33333					194
E7	2012-10-03	3	9	12.33	65.2381	83	0.666667	318	1.33333	82	0	83	0	305	0.666667	332	0.333333		0.052	55.5	5.31	189		1.49219
R1	2012-10-04	1	8	4.96	26.6667	81	-1.33333	304	-12.6667	81	-1	81	-2	291	-13.3333	317	-14.6667					186
R2	2012-10-05	2	9	8.73	47.4457	84	1.66667	301	-15.6667	83	1	85	2	286	-18.3333	316	-15.6667					184
R3	2012-10-06	4	11	16.27	88.4239	86	3.66667	309	-7.66667	86	4	86	3	296	-8.33333	321	-10.6667					184
R4	2012-10-07	5	0	18	97.2973	87	4.66667	312	-4.66667	87	5	86	3	298	-6.33333	327	-4.66667					185
R5	2012-10-08	7	20	28.6	152.941	88	5.66667	321	4.33333	88	6	88	5	309	4.66667	334	2.33333					187
Avg PC		8.5	26.25	35.0625	164.613	82.25	4.73695e-15	317.5	-1.89478e-14		0		0		1.89478e-14		-1.89478e-14
Avg E5-7		2	11	9.07	47.0878	82.3333	4.73695e-15	322.667	6	81.6667	-0.333333	83	0	311.333	7	334	2.33333
Avg R		3.8	9.6	15.312	82.5549	85.2	2.86667	309.4	-7.26667		3		2.2		-8.33333		-8.66667
		Diabetes
							85		278.667		85		85.6667		272.333		285.333
C1	2012-11-26	9	35	38.35																270
C2	2012-11-27	9	46	40.22	187.073															421
C3	2012-11-28	9	30	37.5	196.195	86	1	279	0.333333	85	0	87	1.33333	273	0.666667	285	-0.333333
C4	2012-11-29	8	35	34.75	182.927	84	-1	277	-1.66667	85	0	84	-1.66667	275	2.66667	280	-5.33333			317		205
C5	2012-11-30	5	55	27.35	169.512	85	0	280	1.33333	85	0	86	0.333333	269	-3.33333	291	5.66667
Lep-ICV-1	2012-12-01	8	17	31.69		86	1	292	13.3333	85	0	87	1.33333	278	5.66667	306	20.6667
Lep-ICV-2	2012-12-02	4	15	16.95		83	-2	309	30.3333	82	-3	84	-1.66667	305	32.6667	313	27.6667
Lep-ICV-3	2012-12-03	5	28	22.76		87	2	299	20.3333	86	1	88	2.33333	287	14.6667	311	25.6667
Lep-ICV-4	2012-12-04	1	0	3.6		89	4	311	32.3333	88	3	91	5.33333	301	28.6667	321	35.6667			59.5
Lep-ICV-5	2012-12-05	4	4	15.08		88	3	330	51.3333	89	4	87	1.33333	329	56.6667	330	44.6667
Lep-ICV-6	2012-12-06	3	15	13.35		85	0	320	41.3333	84	-1	85	-0.666667	319	46.6667	320	34.6667
Lep-ICV-7	2012-12-07	4	22	18.14	94.4792	86	1	304	25.3333	85	0	87	1.33333	295	22.6667	312	26.6667			46.5		192
Avg PC		8.75	33.2857	37.705	183.927	85.9	0	300.1	-1.89478e-14		0		-4.73695e-15		1.89478e-14		1.89478e-14
Avg E5-7		3.66667	13.6667	15.5233	94.4792	86.3333	1.33333	318	39.3333	86	1	86.3333	0.666667	314.333	42	320.667	35.3333
		Diabetes	Leptin ICV
		369	47
		124	54
		347	82
		351
		297.75	61
		58.1139	9.26013
		Diabetes (n=3)	298		58
		Leptin (n=3)	58		9

## Sheet: Ctrl-Hypo-1
Day	Date	Food	H2O drank	Caloric Int.	Cal. Int. (%)	CI by BW	MAP	DMAP	HR	DHR	Day-MAP	Day-DMAP	Night-MAP	Night-DMAP	Day-HR	Day-DHR	Night-HR	Night-DHR		Insulin	Glucose	Leptin	Body Weight		Insulin(mU/ml)
					80.4			113.667		334		113		114.333		322.667		345.667
C1	2012-10-20	24	15	86.4		213.861	117		345		117		117		332		358
C2	2012-10-21	24	19	86.4		213.861	115		343		113		117		328		357
C3	2012-10-22	22	15	79.2	-1.49254	196.04	114	0.333333	337	3	113	0	116	1.66667	324	1.33333	350	4.33333
C4	2012-10-23	20	15	72	-10.4478	178.218	114	0.333333	334	0	114	1	114	-0.333333	324	1.33333	344	-1.66667
C5	2012-10-24	25	17	90	11.9403	222.772	113	-0.666667	331	-3	112	-1	113	-1.33333	320	-2.66667	343	-2.66667		2.619	77.5	2.13	404		75.155
E1	2012-10-25	12	6	43.2	-46.2687	108	112	-1.66667	342	8	113	0	114	-0.333333	322	-0.666667	346	0.333333					400
E2	2012-10-26	10	14	36	-55.2239	90.9091	114	0.333333	347	13	114	1	115	0.666667	340	17.3333	352	6.33333					396
E3	2012-10-27	7	6	25.2	-68.6567	64.2857	115	1.33333	345	11	111	-2	115	0.666667	334	11.3333	357	11.3333					392
E4	2012-10-28	6	17	21.6	-73.1343	55.814	115	1.33333	348	14	113	0	118	3.66667	330	7.33333	365	19.3333					387
E5	2012-10-29	9	25	32.4	-59.7015	85.2632	115	1.33333	353	19	114	1	117	2.66667	336	13.3333	371	25.3333					380
E6	2012-10-30	9	23	32.4	-59.7015	86.631	118	4.33333	359	25	116	3	120	5.66667	344	21.3333	375	29.3333					374
E7	2012-10-31	11	20	39.6	-50.7463	107.609	117	3.33333	360	26	116	3	117	2.66667	340	17.3333	380	34.3333		0.059	49.5	11.56	368		1.69307
R1	2012-11-01	5	20	18	-77.6119	49.3151	116	2.33333	359	25	115	2	117	2.66667	339	16.3333	380	34.3333					365
R2	2012-11-02	11	34	39.6	-50.7463	108.791	117	3.33333	357	23	115	2	119	4.66667	342	19.3333	373	27.3333					364
R3	2012-11-03	19	25	68.4	-14.9254	185.366	118	4.33333	349	15	116	3	120	5.66667	334	11.3333	364	18.3333					369
R4	2012-11-04	31	20	111.6	38.806	297.6	117	3.33333	341	7	115	2	120	5.66667	327	4.33333	355	9.33333					375
R5	2012-11-05	30	20	108	34.3284	282.723	114	0.333333	332	-2	113	0	115	0.666667	318	-4.66667	345	-0.666667					382
Avg PC		22.75	16.5	81.9	1.42109e-14	202.723	114	-4.73695e-15	336.25	0	113	0	115	4.73695e-15	324	-1.89478e-14	348.5	-1.89478e-14
Avg E5-7		9.66667	22.6667	34.8	-56.7164	93.1676	116.667	3	357.333	23.3333	115.333	2.33333	118	3.66667	340	17.3333	375.333	29.6667
Avg R		30.5	20	109.8	36.5672	290.161	115.5	1.83333	336.5	2.5	114	1	117.5	3.16667	322.5	-0.166667	350	4.33333
								111.333		340.333		108.667		114		323		358
C1	2012-11-16	26	16	93.6		231.683	114		355		113		114		344		358
C2	2012-11-17	21	21	75.6		187.129	113		346		112		113		330		363
C3	2012-11-18	21	14	75.6		187.129	110	-1.33333	344	3.66667	107	-1.66667	114	0	326	3	361	3
C4	2012-11-19	18	15	64.8		160.396	112	0.666667	339	-1.33333	109	0.333333	114	0	322	-1	357	-1
C5	2012-11-20	20	15	72		178.218	112	0.666667	338	-2.33333	110	1.33333	114	0	321	-2	356	-2		1.799	78.5	1.39	437		51.6242
Lep-IV-1	2012-11-21	17	12	61.2			116	4.66667	350	9.66667	111	2.33333	121	7	331	8	367	9
Lep-IV-2	2012-11-22	11	6	39.6			120	8.66667	350	9.66667	120	11.3333	119	5	345	22	355	-3
Lep-IV-3	2012-11-23	12	12	43.2			114	2.66667	347	6.66667	114	5.33333	114	0	337	14	358	0
Lep-IV-4	2012-11-24	9	13	32.4			111	-0.333333	351	10.6667	110	1.33333	113	-1	339	16	366	8
Lep-IV-5	2012-11-25	7	19	25.2			112	0.666667	358	17.6667	111	2.33333	113	-1	347	24	369	11
Lep-IV-6	2012-11-26	8	19	28.8			112	0.666667	361	20.6667	111	2.33333	114	0	347	24	375	17
Lep-IV-7	2012-11-27	8	19	28.8		69.0647	113	1.66667	368	27.6667	110	1.33333	115	1	349	26	384	26		0.496	73.5		417		14.2332
R1	2012-11-28	12	17	43.2		#DIV/0!	115	3.66667	365	24.6667	112	3.33333	117	3	346	23	382	24
R2	2012-11-29	11	18	39.6		#DIV/0!	113	1.66667	359	18.6667	110	1.33333	114	0	344	21	374	16
R3	2012-11-30	18	20	64.8		#DIV/0!	113	1.66667	355	14.6667	111	2.33333	115	1	341	18	370	12
R4	2012-12-01	23	17	82.8		#DIV/0!	113	1.66667	347	6.66667	108	-0.666667	114	0	332	9	362	4
R5	2012-12-02	23	8	82.8		#DIV/0!	110	-1.33333	342	1.66667	107	-1.66667	112	-2	324	1	361	3
Avg PC		20	16.25	72		178.218	111.75	4.73695e-15	341.75	1.89478e-14		-4.73695e-15		0		0		0
Avg E5-7		7.66667	19	27.6		69.0647	112.333	1	362.333	22	110.667	2	114	0	347.667	24.6667	376	18
Avg R		17.4	16	62.64		#DIV/0!	112.8	1.46667	353.6	13.2667		0.933333		0.4		14.4		11.8

## Sheet: Crtl-Hypo-2
Day	Date	Food	H2O drank	Caloric Int.	Cal. Int. (%)	CI by BW	MAP	DMAP	HR	DHR	Day-MAP	Day-DMAP	Night-MAP	Night-DMAP	Day-HR	Day-DHR	Night-HR	Night-DHR		Insulin	Glucose	Leptin	Body Weight		Insulin(mU/ml)
					74.4			100		342		98.6667		101.333		320		364
C1	2012-10-20	15	21	54		135	106		353		103		109		329		378
C2	2012-10-21	19	22	68.4		171	104		350		103		106		327		373
C3	2012-10-22	20	22	72	-3.22581	180	101	1	346	4	99	0.333333	103	1.66667	321	1	371	7
C4	2012-10-23	20	15	72	-3.22581	180	99	-1	341	-1	98	-0.666667	100	-1.33333	319	-1	363	-1
C5	2012-10-24	22	23	79.2	6.45161	198	100	0	339	-3	99	0.333333	101	-0.333333	320	0	358	-6		1.905	82	3.67	400		54.666
E1	2012-10-25	13	15	46.8	-37.0968	117.884	100	0	346	4	100	1.33333	101	-0.333333	316	-4	362	-2					397
E2	2012-10-26	10	23	36	-51.6129	91.1392	100	0	359	17	100	1.33333	101	-0.333333	342	22	370	6					395
E3	2012-10-27	6	24	21.6	-70.9677	55.102	100	0	346	4	97	-1.66667	101	-0.333333	325	5	368	4					392
E4	2012-10-28	8	30	28.8	-61.2903	74.2268	101	1	360	18	99	0.333333	102	0.666667	340	20	380	16					388
E5	2012-10-29	9	30	32.4	-56.4516	84.5953	102	2	369	27	10	-88.6667	103	1.66667	349	29	390	26					383
E6	2012-10-30	6	18	21.6	-70.9677	57.2944	102	2	365	23	97	-1.66667	101	-0.333333	344	24	387	23					377
E7	2012-10-31	5	23	18	-75.8065	48.5175	101	1	369	27	101	2.33333	102	0.666667	353	33	385	21		0.222	78	3.6	371		6.37052
R1	2012-11-01	8	20	28.8	-61.2903	78.2609	100	0	358	16	99	0.333333	101	-0.333333	340	20	377	13					368
R2	2012-11-02	15	36	54	-27.4194	147.541	100	0	363	21	99	0.333333	102	0.666667	341	21	386	22					366
R3	2012-11-03	16	26	57.6	-22.5806	156.522	101	1	362	20	99	0.333333	103	1.66667	343	23	381	17					368
R4	2012-11-04	23	22	82.8	11.2903	221.984	99	-1	352	10	98	-0.666667	101	-0.333333	332	12	371	7					373
R5	2012-11-05	27	25	97.2	30.6452	257.143	98	-2	343	1	96	-2.66667	100	-1.33333	320	0	366	2					378
Avg PC		20.25	20.5	72.9	9.4739e-15	182.25	100.8	0	344	0		-4.73695e-15		4.73695e-15		0		0
Avg E5-7		6.66667	23.6667	24	-67.7419	63.4691	101.667	1.66667	367.667	25.6667	69.3333	-29.3333	102	0.666667	348.667	28.6667	387.333	23.3333
Avg R		25	23.5	90	20.9677	239.563	98.5	-1.5	347.5	5.5	97	-1.66667	100.5	-0.833333	326	6	368.5	4.5
								92.5		364		91		93		344		383.5
C1	2012-11-16	15	22	54		126.168	98		368		96		99		364		369
C2	2012-11-17	16	29	57.6		134.579	93	0.5	365	1	91	0	94	1	341	-3	388	4.5
C3	2012-11-18	16	25	57.6		134.579	92	-0.5	363	-1	91	0	92	-1	347	3	379	-4.5
C4	2012-11-19	12	18	43.2		100.935	83		372		84		81		347		397
C5	2012-11-20	17	25	61.2		142.991	87		382		85		89		370		370			0.682	123.5		428		19.5707
Lep-IV-1	2012-11-21	23	27	82.8			90	-2.5	374	10	88	-3	93	0	360	16	383	-0.5
Lep-IV-2	2012-11-22	10	26	36			95	2.5	374	10	95	4	95	2	359	15	389	5.5
Lep-IV-3	2012-11-23	10	20	36			94	1.5	366	2	93	2	96	3	354	10	379	-4.5
Lep-IV-4	2012-11-24	10	20	36			95	2.5	363	-1	93	2	97	4	340	-4	385	1.5
Lep-IV-5	2012-11-25	9	20	32.4			95	2.5	358	-6	93	2	97	4	342	-2	373	-10.5
Lep-IV-6	2012-11-26	9	25	32.4			94	1.5	355	-9	93	2	95	2	345	1	365	-18.5
Lep-IV-7	2012-11-27	8	25	28.8		70.7617	95	2.5	353	-11	93	2	96	3	337	-7	366	-17.5		0.102	53.5		407		2.927
R1	2012-11-28	9	24	32.4		#DIV/0!	96	3.5	351	-13	93	2	99	6	334	-10	367	-16.5
R2	2012-11-29	13	36	46.8		#DIV/0!	97	4.5	355	-9	96	5	98	5	339	-5	371	-12.5
R3	2012-11-30	19	35	68.4		#DIV/0!	95	2.5	340	-24	92	1	98	5	321	-23	359	-24.5
R4	2012-12-01	21	27	75.6		#DIV/0!	96	3.5	341	-23	94	3	98	5	329	-15	353	-30.5
R5	2012-12-02	22	19	79.2		#DIV/0!	94	1.5	341	-23	92	1	97	4	326	-18	355	-28.5
Avg PC		15.25	24.25	54.9		128.271	88.75	0	370.5	0		0		0		0		0
Avg E5-7		8.66667	23.3333	31.2		70.7617	94.6667	2.16667	355.333	-8.66667	93	2	96	3	341.333	-2.66667	368	-15.5
Avg R		16.8	28.2	60.48		#DIV/0!	95.6	3.1	345.6	-18.4		2.4		5		-14.2		-22.5

## Sheet: Ctrl-Hypo-3
Day	Date	Food	H2O drank	Caloric Int.	Cal. Int. (%)	MAP	DMAP	HR	DHR	Day-MAP	Day-DMAP	Night-MAP	Night-DMAP	Day-HR	Day-DHR	Night-HR	Night-DHR		Insulin	Glucose	Leptin	Body Weight		Insulin(mU/ml)
					84		91.6667		333.667		90.3333		93.3333		323.667		343
C1	2012-10-27	28	20	100.8		89		323		88		91		314		332
C2	2012-10-28	24	20	86.4		90		329		88		92		317		341
C3	2012-10-29	24	19	86.4	2.85714	91	-0.666667	333	-0.666667	90	-0.333333	93	-0.333333	322	-1.66667	343	0
C4	2012-10-30	20	16	72	-14.2857	92	0.333333	336	2.33333	90	-0.333333	94	0.666667	324	0.333333	347	4
C5	2012-10-31	26	20	93.6	11.4286	92	0.333333	332	-1.66667	91	0.666667	93	-0.333333	325	1.33333	339	-4		1.393	68	6.46	426		39.9736
E1	2012-11-01	18	10	64.8	-22.8571	96	4.33333	352	18.3333	90	-0.333333	98	4.66667	338	14.3333	365	22					422
E2	2012-11-02	12	25	43.2	-48.5714	98	6.33333	356	22.3333	97	6.66667	99	5.66667	346	22.3333	367	24					418
E3	2012-11-03	7	15	25.2	-70	95	3.33333	348	14.3333	96	5.66667	94	0.666667	346	22.3333	350	7					412
E4	2012-11-04	6	16	21.6	-74.2857	94	2.33333	345	11.3333	92	1.66667	92	-1.33333	329	5.33333	361	18					405
E5	2012-11-05	7	15	25.2	-70	93	1.33333	351	17.3333	93	2.66667	94	0.666667	338	14.3333	365	22					399
E6	2012-11-06	7	20	25.2	-70	93	1.33333	358	24.3333	90	-0.333333	95	1.66667	333	9.33333	382	39					394
E7	2012-11-07	8	17	28.8	-65.7143	93	1.33333	362	28.3333	91	0.666667	96	2.66667	340	16.3333	384	41		0.634	57.5	1.7	389		18.1933
R1	2012-11-08	13	19	46.8	-44.2857	95	3.33333	368	34.3333	92	1.66667	97	3.66667	346	22.3333	386	43					387
R2	2012-11-09	13	18	46.8	-44.2857																	385
R3	2012-11-10	13	17	46.8	-44.2857																	388
R4	2012-11-11	21	25	75.6	-10																	389
R5	2012-11-12	21	19	75.6	-10																	392
Avg PC		23.5	18.75	84.6	0	92.2	-4.73695e-15	336.4	-1.89478e-14		4.73695e-15		4.73695e-15		-1.89478e-14		0
Avg E5-7		7.33333	17.3333	26.4	-68.5714	93	1.33333	357	23.3333	91.3333	1	95	1.66667	337	13.3333	377	34
Avg R		21	22	75.6	-10

## Sheet: Ctrl-Hypo-4
Day	Date	Food	H2O drank	Caloric Int.	Cal. Int. (%)	MAP	DMAP	HR	DHR	Day-MAP	Day-DMAP	Night-MAP	Night-DMAP	Day-HR	Day-DHR	Night-HR	Night-DHR		Insulin	Glucose	Leptin	Body Weight		Insulin(mU/ml)
					74.4		112		329.667		109.667		113.667		317		342.333
C1	2012-10-27	23	7	82.8		112		332		110		113		332		341
C2	2012-10-28	18	28	64.8		110		326		108		111		313		339
C3	2012-10-29	23	27	82.8	11.2903	110	-2	330	0.333333	107	-2.66667	113	-0.666667	318	1	343	0.666667
C4	2012-10-30	18	23	64.8	-12.9032	113	1	329	-0.666667	111	1.33333	114	0.333333	313	-4	344	1.66667
C5	2012-10-31	21	30	75.6	1.6129	113	1	330	0.333333	111	1.33333	114	0.333333	320	3	340	-2.33333		1.621	81	2.28	430		46.5163
E1	2012-11-01	18	22	64.8	-12.9032	116	4	343	13.3333	114	4.33333	117	3.33333	330	13	347	4.66667					428
E2	2012-11-02	7	20	25.2	-66.129	115	3	344	14.3333	116	6.33333	113	-0.666667	338	21	350	7.66667					424
E3	2012-11-03	6	22	21.6	-70.9677	112	0	347	17.3333	111	1.33333	114	0.333333	333	16	361	18.6667					420
E4	2012-11-04	6	23	21.6	-70.9677	112	0	349	19.3333	110	0.333333	113	-0.666667	342	25	355	12.6667					415
E5	2012-11-05	8	20	28.8	-61.2903	113	1	345	15.3333	110	0.333333	115	1.33333	332	15	357	14.6667					410
E6	2012-11-06	7	20	25.2	-66.129	114	2	343	13.3333	112	2.33333	115	1.33333	326	9	361	18.6667					405
E7	2012-11-07	7	27	25.2	-66.129	114	2	342	12.3333	111	1.33333	116	2.33333	330	13	353	10.6667		0.518	109	1.43	399		14.8646
R1	2012-11-08	9	26	32.4	-56.4516	116	4	357	27.3333	115	5.33333	117	3.33333	341	24	371	28.6667					397
R2	2012-11-09	13	27	46.8	-37.0968	117	5	350	20.3333	116	6.33333	119	5.33333	335	18	365	22.6667					398
R3	2012-11-10	24	29	86.4	16.129	118	6	338	8.33333	116	6.33333	119	5.33333	326	9	350	7.66667					400
R4	2012-11-11	19	27	68.4	-8.06452	114	2	326	-3.66667	115	5.33333	113	-0.666667	320	3	332	-10.3333					402
R5	2012-11-12	23	28	82.8	11.2903	110	-2	315	-14.6667	110	0.333333	110	-3.66667	301	-16	329	-13.3333					405
Avg PC		20	27	72	1.42109e-14	112.4	0	331.6	-1.89478e-14		-4.73695e-15		-4.73695e-15		0		1.89478e-14
Avg E5-7		7.33333	22.3333	26.4	-64.5161	113.667	1.66667	343.333	13.6667	111	1.33333	115.333	1.66667	329.333	12.3333	357	14.6667
Avg R		21	27.5	75.6	1.6129	112	0	320.5	-9.16667	112.5	2.83333	111.5	-2.16667	310.5	-6.5	330.5	-11.8333
							108.667		270.667		106.667		112.333		255.667		280
C1	2012-11-25
C2	2012-11-26
C3	2012-11-27	35		126		108	-0.666667	274	3.33333	105	-1.66667	112	-0.333333	250	-5.66667	283	3
C4	2012-11-28	39		140.4		108	-0.666667	268	-2.66667	107	0.333333	112	-0.333333	260	4.33333	275	-5
C5	2012-11-29	43		154.8		110	1.33333	270	-0.666667	108	1.33333	113	0.666667	257	1.33333	282	2			346.5		429
Lep-IV-1	2012-12-01	40		144		112	3.33333	270	-0.666667	107	0.333333	117	4.66667	256	0.333333	284	4
Lep-IV-2	2012-12-02	22		79.2		111	2.33333	275	4.33333	113	6.33333	109	-3.33333	262	6.33333	289	9
Lep-IV-3	2012-12-03	13	65	46.8		108	-0.666667	287	16.3333	110	3.33333	107	-5.33333	277	21.3333	297	17
Lep-IV-4	2012-12-04	11	44	39.6		107	-1.66667	297	26.3333	105	-1.66667	109	-3.33333	286	30.3333	307	27			81.5
Lep-IV-5	2012-12-05	11		39.6		109	0.333333	309	38.3333	108	1.33333	109	-3.33333	301	45.3333	316	36
Lep-IV-6	2012-12-06			0
Lep-IV-7	2012-12-07			0
R1	2012-12-08			0
R2	2012-12-09			0
R3	2012-12-10			0
R4	2012-12-11			0
R5	2012-12-12			0
Avg PC		39	#DIV/0!	140.4		109.5	-4.73695e-15	270.5	-1.89478e-14		-4.73695e-15		4.73695e-15		9.4739e-15		0
Avg E5-7		11	#DIV/0!	13.2		109	0.333333	309	38.3333	108	1.33333	109	-3.33333	301	45.3333	316	36
Avg R		#DIV/0!	#DIV/0!	0		#DIV/0!	#DIV/0!	#DIV/0!	#DIV/0!		#DIV/0!		#DIV/0!		#DIV/0!		#DIV/0!

## Sheet: Ctrl-Hypo-5
Day	Date	Food	H2O drank	Caloric Int.	Cal. Int. (%)	MAP	DMAP	HR	DHR	Day-MAP	Day-DMAP	Night-MAP	Night-DMAP	Day-HR	Day-DHR	Night-HR	Night-DHR		Insulin	Glucose	Leptin	Body Weight		Insulin(mU/ml)
					91.2		108.667		353.667		107.667		110		344.667		362.333
C1	2012-10-27	33	9	118.8		107		355		105		110		347		362
C2	2012-10-28	27	28	97.2		108		355		107		109		345		365
C3	2012-10-29	28	28	100.8	10.5263	109	0.333333	353	-0.666667	108	0.333333	110	0	344	-0.666667	361	-1.33333
C4	2012-10-30	22	22	79.2	-13.1579	109	0.333333	351	-2.66667	108	0.333333	110	0	342	-2.66667	360	-2.33333
C5	2012-10-31	26	27	93.6	2.63158	108	-0.666667	357	3.33333	107	-0.666667	110	0	348	3.33333	366	3.66667		1.898	90	4.21	414		54.4651
E1	2012-11-01	11	9	39.6	-56.5789	114	5.33333	363	9.33333	113	5.33333	117	7	356	11.3333	375	12.6667					410
E2	2012-11-02	7	15	25.2	-72.3684	114	5.33333	376	22.3333	115	7.33333	113	3	371	26.3333	380	17.6667					405
E3	2012-11-03	8	27	28.8	-68.4211	109	0.333333	363	9.33333	109	1.33333	108	-2	354	9.33333	371	8.66667					400
E4	2012-11-04	9	28	32.4	-64.4737	109	0.333333	370	16.3333	107	-0.666667	111	1	355	10.3333	386	23.6667					394
E5	2012-11-05	11	32	39.6	-56.5789	111	2.33333	385	31.3333	110	2.33333	112	2	360	15.3333	410	47.6667					387
E6	2012-11-06	9	25	32.4	-64.4737	111	2.33333	394	40.3333	109	1.33333	113	3	369	24.3333	418	55.6667					379
E7	2012-11-07	11	19	39.6	-56.5789	114	5.33333	400	46.3333	113	5.33333	114	4	383	38.3333	417	54.6667		0.04	69.5	0.157	370		1.14784
R1	2012-11-08	10	21	36	-60.5263	115	6.33333	407	53.3333	114	6.33333	116	6	380	35.3333	430	67.6667					366
R2	2012-11-09	14	23	50.4	-44.7368	113	4.33333	398	44.3333	111	3.33333	116	6	381	36.3333	416	53.6667					368
R3	2012-11-10	23	25	82.8	-9.21053	114	5.33333	384	30.3333	112	4.33333	116	6	376	31.3333	392	29.6667					372
R4	2012-11-11	25	23	90	-1.31579	113	4.33333	373	19.3333	113	5.33333	114	4	367	22.3333	378	15.6667					376
R5	2012-11-12	29	24	104.4	14.4737	109	0.333333	363	9.33333	108	0.333333	111	1	353	8.33333	374	11.6667					382
Avg PC		25.75	26.25	92.7	0	109.6	-4.73695e-15	355.8	-1.89478e-14		-4.73695e-15		0		-1.89478e-14		1.89478e-14
Avg E5-7		10.3333	25.3333	37.2	-59.2105	112	3.33333	393	39.3333	110.667	3	113	3	370.667	26	415	52.6667
Avg R		27	23.5	97.2	6.57895	111	2.33333	368	14.3333	110.5	2.83333	112.5	2.5	360	15.3333	376	13.6667
							103.667		273		#DIV/0!		#DIV/0!		#DIV/0!		#DIV/0!
C1	2012-11-25
C2	2012-11-26																0
C3	2012-11-27	34		122.4		103	-0.666667	271	-2								0
C4	2012-11-28	39		140.4		102	-1.66667	277	4
C5	2012-11-29	46		165.6		106	2.33333	271	-2											350.5		369
Lep-IV-1	2012-12-01			0											0		0
Lep-IV-2	2012-12-02			0											0		0
Lep-IV-3	2012-12-03			0											0		0
Lep-IV-4	2012-12-04			0											0		0
Lep-IV-5	2012-12-05			0											0		0
Lep-IV-6	2012-12-06			0											0		0
Lep-IV-7	2012-12-07			0
R1	2012-12-08			0
R2	2012-12-09			0
R3	2012-12-10			0
R4	2012-12-11			0
R5	2012-12-12			0
Avg PC		39.6667	#DIV/0!	142.8		103.667	-4.73695e-15	273	0		#DIV/0!		#DIV/0!		#DIV/0!		0
Avg E5-7		#DIV/0!	#DIV/0!	0		#DIV/0!	#DIV/0!	#DIV/0!	#DIV/0!	#DIV/0!	#DIV/0!	#DIV/0!	#DIV/0!	#DIV/0!	0	#DIV/0!	0
Avg R		#DIV/0!	#DIV/0!	0		#DIV/0!	#DIV/0!	#DIV/0!	#DIV/0!		#DIV/0!		#DIV/0!		#DIV/0!		#DIV/0!

[truncated: 21 more sheets: Mean-Hypo, SEM-Hypo, Mean-Ctrl, SEM-Ctrl, Fig A.Body Weight, Fig B. Caloric intake, Fig C. Cal. Int by BW, Fig D. MAP, Fig E.MAP (delta), Fig F. HR, Fig G. HR (delta), Fig H. MAP (day), Fig I. MAP (delta) (day), Fig J. MAP (night), Fig K. MAP (delta) (night), Fig L. HR (day), Fig M. HR (delta) (day), Fig N. HR (night), Fig O. HR (delta) (night), Fig P.Blood Glucose-diabetes …]
